# Supplementary material for: Prevalence of dermal trypanosomes in suspected and confirmed cases of gambiense human African trypanosomiasis in Guinea
Source: PLoS Negl Trop Dis. 2024 Aug 19;18(8):e0012436. doi: 10.1371/journal.pntd.0012436 (PMC11361743; doi:10.1371/journal.pntd.0012436)
Supplement: S1 Table — (XLSX) [file pntd.0012436.s001.xlsx]

## Sheet: Feuil1
Time Point	Focus	Date	TrypaDerm ID	Age	Sex	Occupational risk	HAT cases in the family	Swollen LN	Circadian rythm disruptions	Eating disorders	Sexual dysfunctions	Fever	Headache	Weight loss	Asthenia	Behaviour changes	Pruritus	Dermatitis / skin rash	Any skin signs	CATTwb	CATTp	Dilution	TDR	LN aspirate	mAECTbc	CSF result	WBC count in CSF	TL LiTat 1.3	TL LiTat 1.5	TL LiTat 1.6	TBR PCR blood	TgsGP PCR blood	TBR PCR skin	TgsGP PCR skin	IHC ISG65
Enrolment	Boffa	2018-11-26	1147	35	0	0	1	1	1	1	1	1	1	1	1	0	1	0	1	1	0				0	0		0	0	0	0	0	0	0	0
Follow-up 1	Boffa	2019-12-17	1147		0	0	0	0	0	0	1	1	1	1	1	1	1	0	1	1	1	1/4	0		0	0	12	0	0	0	0		0		1
Follow-up 2	Boffa	2020-12-18	1147	30	0	1	0	1	0	1	1	0	0	0	1	0	1	0	1	1	0				0			0	0	0	0		0	0
Enrolment	Boffa	2018-11-25	1134	56	0	1	1	1	0	0	1	1	1	0	1	1	1	1	1	1	1	1/4			0			0	0	0	0	0	0	0	0
Follow-up 1	Boffa	2019-12-16	1134	51	0	1	1	0	0	0	0	0	0	0	0	0	0	0	0	1	0	1/2	1		0			0	0	0	0		0
Enrolment	Boffa	2018-11-25	1149	36	0	1	0	1	0	0	0	1	1	1	0	0	1	1	1	1	1	1/4		0	1	0	9	0	0	0	0	0	1	0	0
Follow-up 1	Boffa	2019-12-18	1149		0	1	1		0	0	0	1	0	0	1	1	0	0	0	1	0		1		0			0	0	0	0		0
Follow-up 2	Boffa	2020-12-19	1149	38	0	1	1	1	0	0	1	1	1	0	0	0	0	0	0	1	1	1/32			1			0	0	0	0	0	0	0
Enrolment	Boffa	2018-11-25	1148	19	0	0	0	1	0	0	0	0	0	0	0	0	1	0	1	1	1	1/32		0	1	0	31	1	1	1	0	0	0	0	0
Follow-up 1	Boffa	2019-12-18	1148	20	0	0	0	0	0	0	0	0	0	0	0	0	0	0	0	1	0		1		0			1	0	1	0		0		0
Enrolment	Boffa	2018-11-25	1159	30	1	1	0	1	0	0		1	0	0	0	0	1	1	1	1	1	1/32		0	1	0	20	1	1	1	0	0	0	0	1
Follow-up 1	Boffa	2019-12-19	1159	31	1	1	0	0	0	0	0	0	0	0	0	0	1	1	1	1	1	1/16	0		0			1	1	1	0		0		1
Follow-up 2	Boffa	2020-12-17	1159	30	1	0	0	0	0	0	0	0	0	0	0	0	0	0	0	1	1	1/8			0			1	0	0	0		0		0
Enrolment	Boffa	2018-11-25	1132	22	1	0	1	0	0	0	0	1	0	0	1	1	0	0	0	1	1	1/8	0		0			1	1	1	0	0	0	0	1
Follow-up 1	Boffa	2019-12-16	1132	23	1	0		0	0	0	0	0	0	0	0	0	0	0	0	1	1	1/8	0		0			1	1	1	0		0		0
Enrolment	Boffa	2018-11-25	1135	26	1	1	1	1	0	0	0	0	0	0	1	1	0	0	0	1	1	1/4			0			0	0	0	0	0	0	0	0
Follow-up 1	Boffa	2019-12-16	1135	27	1	1	1	0	0	0	0	0	0	0	1	0	0	0	0	0					0			0	0	0	0		0		0
Enrolment	Boffa	2018-11-26	2001	17	0	0	0	0	0	1	0	1	1	0	0	0	1	1	1	1	1	1/4			0			0	0	0	0	0	1	0	0
Enrolment	Boffa	2018-11-28	1142	40	0	1	1	1	0	1	1	1	1	1	1	1	1	0	1	1	1	1/4		1		0	6	1	1	0	1	0	1	0	0
Follow-up 1	Boffa	2019-12-17	1142	41	0	1	1	0	0	0	0	0	0	0	0	0	0	0	0	1	0	1/2			0			1	1	1	0		1	0
Enrolment	Boffa	2018-11-28	1130	45	1	1	0	0	0	0	0	1	1	1	1	0	0	0	0	1	1	1/4		0				0	0	0	0	0	0	0	1
Follow-up 1	Boffa	2019-12-16	1130	46	1	1	0	0	0	0	0	0	0	0	0	0	0	0	0	1	1	1/16	1		0			0	0	0	0	0	0
Follow-up 2	Boffa	2020-12-19	1130	46	1	1	0	0	0	0	0	0	0	0	0	0	1	0	1	1	1	1/8			0			0	0	0	0		1		1
Enrolment	Boffa	2018-11-28	1182	16	0	0	0	1	0	1	0	1	1	1	1	1	1	1	1	1	1	1/16		1		0	72	1	1	1	0	0	1	0	0
Follow-up 1	Boffa	2020-12-18	1182	19	0	1	0	0	0	0	0	0	0	1	0	0				0	0				0			1	1	1	0		0	0	0
Enrolment	Boffa	2018-11-28	1136	42	1	1	0	1	0	0	0	1	0	0	1	0	1	0	1	1	1	1/32		0	1	1	13	0	1	1	1	0	0	0	0
Follow-up 1	Boffa	2019-12-16	1136	43	1	1		0	0	0	1	0	0	0	1	0	0	0	0	1	1	1/16	1		0			1	1	1	0		0		0
Enrolment	Boffa	2018-11-28	1141	35	1	1	0	1	0	0	0	1	1	1	0	0	0	0	0	1	1	1/32		1	0	0	40	1	1	1	0	0	0	0	1
Follow-up 1	Boffa	2019-12-17	1141	36	1	1		0	0	0	0	0	0	0	0	0	0	0	0	1	1	1/4	0		0			1	0	1	0		0		0
Follow-up 2	Boffa	2020-12-18	1141	30	1	1	0	1	0	0	0	1	0	0	0	0	0	1	1	1	1	1/4			0			1	0	1	0		0	0
Enrolment	Boffa	2018-11-29	1166	36	0	0	0	0	0	0	0	0	0	0	0	0	0	0	0	1	1	1/4			0			0	0	0	0	0	0	0	0
Follow-up 1	Boffa	2019-12-19	1166	37	0	0	0	0	0	0	0	0	0	0	0	0	0	1	1	1	1	1/4	0		0			0	0	0	0	0	0
Enrolment	Boffa	2018-11-29	2002	36	0	1	1	0	1	0	0	1	1	1	1	1	1	0	1	1	0							0	0	0	0	0	0	0	0
Enrolment	Boffa	2018-11-29	1138	34	0	0	0	1	0	0		1	0	1	0	0	1	1	1	1	1	1/32		1		0	16	1	1	1	1	0	1	0	0
Follow-up 1	Boffa	2019-12-16	1138	35	0	0	1	0	0	0	0	0	0	0	0	0	0	0	0	1	1	1/32	1		0			1	0	1	0		0		0
Enrolment	Boffa	2018-11-29	1164	60	0	1	0	1	0	1	1	1	1	1	1	1	1	1	1	1	1	1/4	0	0				0	0	0	0	0	0	0	1
Follow-up 1	Boffa	2019-12-19	1164	60	0	1	0	0	0	0	1	0	0	0	0	0	0	0	0	1	1	1/4	0		0			0	0	0	0		0		0
Enrolment	Boffa	2018-11-30	1165	30	1	1	0	1	1	1	0	1	1	0	1	0	1	1	1	1	1	1/4		0				0	0	0	0	0	1	0	0
Follow-up 1	Boffa	2019-12-19	1165	31	1	1	0	0	0	0	0	0	0	0	0	0	1	1	1	1	1	1/8	0		0			0	0	0	0		0		0
Enrolment	Boffa	2018-12-01	2003	26	0	0	0	0	0	0	0	0	1	0		1	1	1	1	1	1	1/8			0			0	0	0	0	0	1	0	1
Enrolment	Boffa	2018-12-02	2004	40	0	1	0	1	0	0	0	1	0	0	1	1	1	0	1	1	1	1/2			0			0	0	0	0	0	1	0
Enrolment	Boffa	2018-12-02	1145	16	0	0	0	1	1	1	0	1	1	1	1	1	1	1	1	1	1	1/16			0			0	0	0	0	0	0	0	0
Follow-up 1	Boffa	2019-12-17	1145	17	0	0	0	0	0	0	0	1	1	1	1	1	1	1	1	0	0		0		0			0	0	0	0		0		0
Enrolment	Boffa	2018-12-02	2005	12	0	0	1	1	0	0	0	1	1	0	0	0	1	1	1	1	1	1/32	1	1		1	58	1	1	1	0	0	0	0
Enrolment	Boffa	2018-12-03	1183	25	0	0	0	1	0	0	1	1	1	1	1	0	1	1	1	1	1	1/4		0	0			0	0	0	0	0	0	0	0
Follow-up 1	Boffa	2020-12-20	1183	29	0	1	0	0	0	1	0	1	0	1	0	0	1	1	1	0	0				0			0	0	0	0		1	0	0
Enrolment	Boffa	2018-12-03	1155	40	0	1	1	1	0	0	1	1	1	1	1	1	1	0	1	1	1	1/8			0			0	0	0	0	0	1	0	1
Follow-up 1	Boffa	2019-12-18	1155	41	0	1	1	0	0	0	1	0	0	0	0	0	0	0	0	1	0	1/2	0		0			0	0	0	0		0		1
Enrolment	Boffa	2018-12-05	1160	54	0	0	0	1	1	0	1	1	0	0	1	0	0	0	0	1	1	1/16	1		1	0	13	1	1	1	1	0	0	0	0
Follow-up 1	Boffa	2019-12-19	1160	55	0	0	0	0	0	0	1	0	0	0	0	0	0	0	0	1	0	1/2	1		0			1	1	1	0		1	0
Enrolment	Boffa	2018-12-06	1171	20	1	1	1	1	0	0	0	1	1	1	1	1	1	1	1	1	1	1/32	1	1	1	0	49	1	1	1	1	0	1	0	0
Follow-up 1	Boffa	2019-12-20	1171	21	1	0	0	0	0	0	0	0	0	0	0	0	0	0	0	0	1	1/8	0		0			1	1	1	0		0		0
Enrolment	Boffa	2019-12-10	1131	50	0	1	0		1	1	1	1	1	0	1	0	1	0	1	1	1	1/4			0			0	0	0	0		0		0
Follow-up 1	Boffa	2020-02-17	1131	52	1	1	0	1	1	1	0	1	1	1	1	0	0	0	0	0	0				0			0	0	0	0		0	0	0
Enrolment	Boffa	2019-12-10	1133	60	0	0	1	0	1	1	1	1	1	1	0	0	0	0	0	1	1	1/32	1		0			1	1	1	0		0		0
Enrolment	Boffa	2019-12-11	1161	40	1	1	1	1	1	0	0	1	1	1	0	0	1	1	1	1	1	1/32	1		1	0	4	1	1	1	1	0	0		0
Follow-up 1	Boffa	2020-12-20	1161	42	1	1	1	0	0	0	0	1	0	0	1	0	0	0	0	1	1	1/8			0			1	1	1	0		1	0
Enrolment	Boffa	2019-12-12	1140	32	0	0	0	0	1	1	0	1	1	0	1	1	0	0	0	0	0							0	0	0	0		0		0
Enrolment	Boffa	2019-12-13	1151	36	1	1	0		0	1	1	1	1	1	1	1	1	1	1	0	0		0					0	0	0	0		0		0
Enrolment	Boffa	2019-12-13	1162	15	0	0	0	1	1	0	0	1	1	1	1	0	1	1	1	1	1	1/8	1		1	1	63	1	1	1	1	1	1	0	0
Enrolment	Boffa	2019-12-14	1146	68	1	0	0	0	1	0		0	1	0	1	0	0	0	0	1	1	1/8	0		0			0	0	0	0		0		0
Follow-up 1	Boffa	2020-12-19	1146	69	1	0	0	1	1	1	1	1	0	0	1	0	1	0	1	1	1	1/8			0			0	0	0	0		1	0	1
Enrolment	Boffa	2019-12-14	1144	34	1	1	1	1	1	0	0	1	1	1	1	0	1	1	1	1	1	1/32	1		0			1	1	1	0		0		0
Enrolment	Boffa	2019-12-14	1143	61	1	1	0	1	0	0	0	0	0	0	0	0	0	0	0	1	1	1/4	1		0			0	0	0	0		0		1
Follow-up 1	Boffa	2020-12-19	1143	64	1	1	0	1	0	1	0	1	0	0	0	0	0	0	0	0	0				0			0	0	0	0		0	0	1
Enrolment	Boffa	2019-12-15	1158	55	1	1	0	1	0	0	0	1	0	0	0	1	0	0	0	1	1	1/4	0		0			0	0	0	0		1	0	1
Follow-up 1	Boffa	2020-12-19	1158	56	1	1	0	1	0	0	0	1	0	0	0	0	0	0	0	1	1	1/16			0			0	0	0	0		1	0
Enrolment	Boffa	2019-12-15	1157	70	0	0	0	0	0	0		1	1	1	1	0	1	0	1	1	1	1/4	1		0			0	0	0	0		0		0
Enrolment	Boffa	2019-12-15	1163	17	0	0	1	1	0	0	0	1	1	0	1	1	0	0	0	1	1	1/32	1	1		0	6	1	1	1	1	0	0		0
Follow-up 1	Boffa	2020-12-19	1163	18	0	0	1	1	0	0	0	0	1	0	0	0	0	0	0	1	1	1/8			0			1	1	1	0		1	0	1
Enrolment	Boffa	2019-12-15	1156	35	1	1	1	1	0	1	1	1	1	1	1	1	0	0	0	1	1	1/4	1		0			0	0	0	0		0		1
Follow-up 1	Boffa	2020-12-19	1156	24	1	1	1	0	0	0	1	1	1	0	1	1	0		0	1	1	1/8			0			0	0	0	0		0	0
Enrolment	Boffa	2019-12-16	1154	32	0	1	0	0	1	1	1	1	1	1	1	1	1	0	1	1	1	1/8	0		0			0	0	0	0		0		0
Follow-up 1	Boffa	2020-12-19	1154	45	0	1	1	0	0	0	0	1	1	1	1	0		1	1	0	1	1/2			0			0	0	0	0		0	0	0
Enrolment	Boffa	2019-12-18	1172	54	0	1	0	1	0	0	0	0	0	0	0	0	0	0	0	1	1	1/8	0		0			0	0	0	0		0		0
Follow-up 1	Boffa	2020-12-20	1172	56	0	1	0	1	0	0	0	0	0	1	0	0	0	1	1	0	0				0			0	0	0	0		0	0	0
Enrolment	Boffa	2019-12-18	1173	40	0	1	0	1	1	1	0	1	1	1	1	0	1	1	1	1	1	1/4	1		0			0	0	0	0		0		0
Follow-up 1	Boffa	2020-12-20	1173	42	0	1	0	0	0	1	1	1	1	1	1	1	0	0	0	1	1	1/4			0			0	0	0	0		1	0	1
Enrolment	Boffa	2019-12-18	1167	42	1	1	0	0	0	0	0	1	1	0	1	0	0	0	0	0	0		0		0			0	0	0	0		0		0
Enrolment	Boffa	2019-12-18	1170	32	1	1	0	1	0	0	0	1	0	0	1	0	0	0	0	0	0		0		0			0	0	0	0		0		0
Enrolment	Boffa	2019-12-18	1169	23	0	1	1	0	0	1	0	1	1	1	1	1	0	0	0	0	0		0		0			0	0	0	0		0		0
Enrolment	Boffa	2019-12-18	1150	46	0	0	0	0	0	1	1	1	1	1	1	1	1	0	1	1	0	1/2	0		0			0	0	0	0		0		0
Enrolment	Boffa	2019-12-18	1168	48	1	1	0	1	0	1	1	1	1	1	1	0	1	0	1	0	0		0		0			0	0	0	0		0
Enrolment	Boffa	2019-12-18	1152	62	0	0	1		0	0	1	0	1	0	1	1	1	0	1	0	0		0		0			0	0	0	0		0		0
Enrolment	Boffa	2019-12-18	1153	25	1	1	0		0	0	0	0	0	0	0	0	0	0	0	0	0		0		0			0	0	0	0		0		0
Enrolment	Boffa	2020-12-17	1180	30	1	1	0	1	0	1	0	1	0	0	1	0	1	1	1	1	1	1/32	1	1	1	0	84	1	1	1	1	1	1	1	1
Enrolment	Boffa	2020-12-15	1181	19	1	0	0	1	0	1	0	1	1	0	1	0	1	1	1	1	1	1/8	1		0			0	0	0	0		1	0	1
Enrolment	Forecariah	2019-04-11	1129	35	0	0	1	0	0	0	0	0	0	0	0	1	0	0	0	1	1	1/4			1	0	2	0	0	0			0		0
Follow-up 1	Forecariah	2020-11-19	1129	30	0	0	0	0	0	0	0	0	0	0	0	0	0	0	0	1	1	1/4			0			0	0	0	0		1
Follow-up 2	Forecariah	2021-05-27	1129	30	0	0	0	0	0	0	0	0	0	0	0	0	0	0	0	1	1	1/4	0		0						0		0
Enrolment	Forecariah	2019-04-11	1097	48	1	1	1	0	0	0	1	1	1	0	1	0	1	1	1	1	1	1/8			1	0	1	1	1	0			1	0	1
Follow-up 1	Forecariah	2020-11-19	1097	50	1	1	0	1	0	0	1	1	1	0	0	0	1	1	1	0	0	0			0			1	0	1			0
Follow-up 2	Forecariah	2021-05-27	1097	50	1	1	0	0	0	0	1	0	0	0	0	0	0	1	1	0	0		0		0						0		0	0
Enrolment	Forecariah	2019-04-11	1095	48	1	1	1	1	1	1	1	1	1	1	1	0	1	0	1	1	1	1/16	1		0	0	1	0	0	0	0		1
Follow-up 1	Forecariah	2021-05-27	1095	48	1	1	0	0	1	0	0	1	1	0	1	0	0	0	0	1	1	1/16	0		0								0
Enrolment	Forecariah	2019-04-11	1100	16	0	1	1	1	1	1	0	1	0	1	0	0	1	1	1	1	1	1/8	1		1	0	5	1	1	1	1	0	1		0
Enrolment	Forecariah	2019-04-12	1128	20	1	1	0	0	0	1	1	1	1	1	1	1	1	0	1	1	1	1/16			0	1	3	0	1	0	0		0		0
Enrolment	Forecariah	2019-04-13	1108	40	0	0	1	1	0	0	0	0	0	0	1	1	1	1	1	0					0						0		0
Enrolment	Forecariah	2019-04-13	1098	27	0	0	0	1	1	1	0	1	1	1	1	0	1	1	1	1	1	1/32		1	1	0	6	1	1	1	1	0	1		0
Follow-up 1	Forecariah	2020-11-20	1098	28	0	1	0	0	0	1	0	1	1	0	0	0	1	1	1	0	0	0			0			1	1	0	0		0		0
Enrolment	Forecariah	2019-04-13	1096	47	1	1	0	0	0	1	1	0	1	0	0	0	0	0	0	0					0			0	0	0	0		0	0
Enrolment	Forecariah	2019-04-13	1100	35	0	0	0	0	0	0	0	1	1	1	1	0	1	0	1	0					0			0	0	0	0		0
Enrolment	Forecariah	2019-04-14	1102	46	1	1	0	0	0	0	0	0	0	0	0	0	0	0	0	0	0				0			0	0	0	0		0	0
Enrolment	Forecariah	2019-04-14	1103	49	1	1	1	0	0	0	0	0	0	0	0	0	0	0	0	0					0			0	0	0	0	0	0
Enrolment	Forecariah	2019-04-14	1109	20	0	1	0	0	0	0	1	1	1	0	1	0	0	0	0	0	0				0			0	0	0	0		0
Enrolment	Forecariah	2019-04-14	1104	30	0	1	1	0	0	0	1	0	0	1	0	0	0	0	0	0	0				0			0	0	0	0		0
Enrolment	Forecariah	2019-04-14	1106	40	1	1	1	0	1	1	0	1	1	1	0	0	1	1	1	0	0		1		1	1	5	1	1	0	1	1	1	0
Follow-up 1	Forecariah	2021-05-27	1106	40	1	1	1	0	0	0	0	1	0	0	1	0	1	1	1	0	0		0		0						0		0	0
Enrolment	Forecariah	2019-04-14	1107	20	1	1	1	1	1	0	0	1	1	1	1	0	0	0	0	1	1	1/4	1		1	0	1	1	1	0	1	0	1		0
Follow-up 1	Forecariah	2020-11-20	1107	20	1	1	1	0	0	0	0	0	1	0	1	0	0	0	0	0	0	0			0			0	0	0	0		0	0	0
Enrolment	Forecariah	2019-04-15	1113	20	0	1	1	1	1	1	0	1	1	0	1	1	1		1	1	1	1/32			1	0	86	1	1	0	1	0	1	0
Follow-up 1	Forecariah	2020-10-10	1113	20	0	1	0	0	0	0	0	1	0	0	0	0	0	0	0						0	0	0				0		0	0
Follow-up 2	Forecariah	2021-05-26	1113	20	0	1	0	0	0	0	0	1	1	0	1	0	0	0	0	1	1	1/4	1		0						0		0		0
Enrolment	Forecariah	2019-04-15	1111	25	0	0	0	0	0	0	0	1	1	0	0	0	0	0	0	0	0				0			0	0	0	0		0
Enrolment	Forecariah	2019-04-15	1112	19	1	1	0	1	0	0	0	0	0	0	1	0	1	1	1	0	0				0			0	0	0	0		0	0
Enrolment	Forecariah	2019-04-15	1105	35	1	1	0	0	1	0	0	0	0	0	1	1	0	0	0	0	0				0			0	0	0	0		0
Enrolment	Forecariah	2019-04-15	1110	53	0	0	1	1	0	0	1	0	1	0	1	0	1	1	1	1	1	1/32	1		1	1	128	1	1	1	1	0	1		0
Follow-up 1	Forecariah	2020-10-10	1110	53	0	1	0	0	0	0	1	0	0	0	0	0	0	0	0						0	0	0				0		0
Enrolment	Forecariah	2019-04-16	1118	26	0	1	0	1	1	1	1	1	1	1	1	1	1	1	1	1	1	1/32			1	0	206	1	1	0	1	0	1	0	0
Follow-up 1	Forecariah	2020-10-08	1118	27	0	0	0	0	0	0	1						0	0	0						0	0	1				0		0
Enrolment	Forecariah	2019-02-22	1081	52	1	1	0	1	1	1	1	1	0	1	0	1	1	1	1	1	1	1/16			0	1		1	0	1	0		1	0
Follow-up 1	Forecariah	2020-11-20	1081	45	1	1	0	0	0	0	1	0	0	0	0	0	0	0	0	0	0	0	0		0			1	1	1	0		0
Enrolment	Forecariah	2019-04-16	1121	35	1	1	1	0	0	0	0	0	0	0	0	0	0	0	0	0	0				0			0	0	0
Enrolment	Forecariah	2019-02-22	1082	27	0	0	0	1	1	1	0	1	0	1	1	0	1	1	1	1	1	1/16		1	1	0	8	1	1	1	0		1	0
Follow-up 1	Forecariah	2020-11-20	1082	45	0	1	1	0	1	1	0	1	1	0	1	0	1	0	1	1	1	1/2			0			1	0	0			0
Follow-up 2	Forecariah	2021-05-26	1082	45	0	1	0	0	0	1		0	1	0	1	0	1	1	1	0	0		0		0						0		0
Enrolment	Forecariah	2019-04-16	1127	45	0	1	0	1	1	1	1	1	1	1	1	0	1	0	1	1	1	1/16			1	0	14	1	1	1	1	0	1		0
Follow-up 1	Forecariah	2020-10-09	1127	45	0	0	0		0	0	1	0	0	0	0	0	0	0	0						0	0	0						0
Enrolment	Forecariah	2019-04-16	1123	30	0	0	1	0	0	0	0	0	0	0	0	0	1	1	1	1	1	1/16			1	0	21	1	1	0	1	0	1	0	1
Follow-up 1	Forecariah	2020-10-09	1123	30	0	0	1	0	0	0	0	0	0	0	0	0	0	0	0						0	0	0				0		0
Enrolment	Forecariah	2019-02-23	1179	35	1	1	1	1	0	0	0	1	1	1	1	1	1	0	1	1	1	1/32		1	1	1	23	1	1	1	1	0	1	0
Follow-up 1	Forecariah	2020-11-19	1179	35	1	1	1	0	0	0	1	1	1	0	1	0	0	0	0	0	0	0	0		0			1	1	0	0		0		0
Enrolment	Forecariah	2019-04-18	1122	37	0	0	1	0	1	0	0	1	1	0	0	0				0	0				0			0	0	0	0		0
Enrolment	Forecariah	2019-04-18	1124	40	1	1	0	0	0	0	0	1	0	0	1	0	1	1	1	1	1	1/32	1		0			1	1	0	0		1		1
Follow-up 1	Forecariah	2020-11-19	1124	39	1	1	1	0	0	0	0	0	0	0	0	0	0	0	0	1	1	1/8			0			1	1	0	0		0	0
Enrolment	Forecariah	2019-04-19	1114	21	1	1	1	1	1	1	0	1	1	1	1	1	1	1	1	1	1	1/32			1	1	53	1	1	1	1	0	1	0	0
Follow-up 1	Forecariah	2020-10-08	1114	21	1	1	1	1	0	0	0	1	1	0	0	0	0	0	0						0	0	2				0		0
Follow-up 2	Forecariah	2021-05-27	1114	21	1	1	1	1	0	0	0	1	1	0	1	0	1	1	1	0	1	1/2	0		0						0		0
Enrolment	Forecariah	2019-04-20	1125	60	1	1	0	0	0	0	1	1	0	1	0	0	1	1	1	1	1	1/8			1	1	180	1	1	1	1	0	1		0
Follow-up 1	Forecariah	2020-10-08	1125	60	1	1	1		0	0	0	0	0	0	0	1	0	0	0						0	0	1				0		0	0
Follow-up 2	Forecariah	2021-05-26	1125	60	1	1	0	0	0	0	0	0	0	0	0	0	1	0	1	1	1	1/4			0						0		0		0
Enrolment	Forecariah	2019-04-20	1119	48	0	1	1	1	1	1	0	1	1	1	1	1	1	1	1	1	1	1/4	0		0			0	0	0	0		1
Follow-up 1	Forecariah	2020-11-19	1119	16	0	1	1	0	1	1	1	1	1	0	1	1	0	0	0	0	0	0			0			0	0	0	0
Enrolment	Forecariah	2019-04-21	1099	53	0	0	0	1	1	1	0	1	1	1	1	1	1	1	1	1	1	1/16	1		1	0	4	1	1	0	0		1
Follow-up 1	Forecariah	2020-11-19	1099	52	0	1	0	0	1	0	0	1	1	0	1	0	0	0	0	1	1	1/4			0			1	1	0			0
Follow-up 2	Forecariah	2021-05-27	1099	52	0	1	1	0	1	0		1	1	0	1	0	0	0	0	1	1	1/2	0		0						0	0	0		0
Enrolment	Forecariah	2019-04-23	1117	58	1	1	1	0	0	0	0	1	1	0	0	0	0	1	1	0	0		0		0			0	0	0	0		0
Enrolment	Forecariah	2019-04-23	1120	46	1	1	1	0	0	0	1	0	1	0	0	0	1	0	1	0			0		0			0	0	0	0		0		0
Enrolment	Forecariah	2019-04-23	1115	20	0	1	0	0	1	1	0	1	1	1	1	0	1	1	1	1	1	1/4			0			0	0	0	1	0	1	0	0
Follow-up 1	Forecariah	2021-05-26	1115	20	0	1	0	0	0	1	0	1	1	0	1	0	0	0	0	0	0		0		0						0		0
Enrolment	Forecariah	2019-04-24	1126	40	0	0	0	0	0	0	0	1	1	0	1	0	0	0	0	1	0	1/2			0			0	0	0	0		0
Enrolment	Forecariah	2020-11-18	1175	40	0	0	1	0	1	1	0	1	1	1	1	0	1	0	1	1	1	1/8	1		0			1	1	0	1	0	1
Enrolment	Forecariah	2020-11-20	1180	22	1	1	0	0	0	1		1	0	0	0	1	1	1	1	0	0	0	1		0			0	0	0	0	0	0	0	0
Enrolment	Forecariah	2020-11-18	1173A	40	1	1	0	0	0	0	0	1	1	1	1	0	1	1	1	1	1	1/8	1		0			0	0	0	0	0	1	0
Follow-up 1	Forecariah	2021-05-27	1173A	40	1	1	0	1	1	1	1	1	1	0	1	1	1	0	1	1	1	1/2	0		0						0		0		0
Enrolment	Forecariah	2020-11-18	1177	55	0	1	0	1	1	1	0	1	1	1	1	0	1	1	1	1	1	1/4	1		0			0	0	0	0		1	0
Enrolment	Forecariah	2020-11-18	1176	32	0	0	0	0	1	1	1	1	1	0	1	0	1	1	1	1	1	1/4	1		0			0	0	0	0		1	0	0
Follow-up 1	Forecariah	2021-05-27	1176	32	0	1	0	0	0	0	0	1	1	0	1	0	0	0	0	1	1	1/32	0		0						0	0	0	0	0
Enrolment	Forecariah	2020-11-19	1178	60	0	0	1	0	1	1	0	1	1	0	1	1	1	0	1	1	1	1/32	1		0			1	1	0	1	0	0		1
Follow-up 1	Forecariah	2021-05-28	1178	60	0	1	0	0	0	1		1	1	0	1	0	0	0	0	1	1	1/16	1		0						1	0	0		0
Enrolment	Forecariah	2020-11-18	1174	53	0	1	0	0	0	0	0	0	0	0	1	0	0	0	0	1	1	1/16	1		1	0	0	1	1	0	1	0	1	0
Follow-up 1	Forecariah	2021-05-27	1174	53	0	1	0	0	0	1	0	0	0	0	1	0	0	0	0	1	1	1/4	1		0						1	0	0	0	0
Enrolment	Forecariah	2021-05-26	1301	42	0	0	0	0	0	1	0	1	1	1	1	0				0			0		0
