# Supplementary material for: Prevalence of dermal trypanosomes in suspected and confirmed cases of gambiense human African trypanosomiasis in Guinea
Source: PLoS Negl Trop Dis. 2024 Aug 19;18(8):e0012436. doi: 10.1371/journal.pntd.0012436 (PMC11361743; doi:10.1371/journal.pntd.0012436)
Supplement: S2 Table — CATTwb / CATTp: card agglutination test for trypanosomiasis on whole blood / plasma; TL: trypanolysis test; mAECT BC / LN aspirate: mini anion-exchange column technique on buffy coat / lymph node aspirate; WBC: white blood cells; CSF: cerebrospinal fluid; PCR: polymerase chain reaction; ISG65: invariant surface glycoprotein 65; IHC: immuno-histochemistry. (XLSX) [file pntd.0012436.s002.xlsx]

## Sheet: Feuil1
	TrypaDerm ID	Group at enrolment	Time Point	Clinical signs											Serology						Parasitology				PCR TBR
				Swollen lymph nodes	Circadian rythm disruptions	Eating disorders	Sexual dysfunctions	Fever	Headache	Weight loss	Asthenia	Behaviour changes	Pruritus	Dermatitis / Skin rash	CATTwb	CATTp		TL LiTat 1.3	TL LiTat 1.5	TL LiTat 1.6	mAECTbc	CSF exam	N.o. WBC in CSF	ISG65 IHC	Blood	Skin
	1147	Seronegative	Enrolment	1	1	1	1	1	1	1	1	0	1	0	1	0		0	0	0	0	0		0	0	0
			Follow-up 1	0	0	0	1	1	1	1	1	1	1	0	1	1	1/4	0	0	0	0	0	12	1	0	0
			Follow-up 2	1	0	1	1	0	0	0	1	0	1	0	1	0		0	0	0	0	ND		NI	0	0
	1130	Seropositive	Enrolment	0	0	0	0	1	1	1	1	0	0	0	1	1	1/4	0	0	0	0	ND		1	0	0
			Follow-up 1	0	0	0	0	0	0	0	0	0	0	0	1	1	1/16	0	0	0	0	ND		NI	0	0
			Follow-up 2	0	0	0	0	0	0	0	0	0	1	0	1	1	1/8	0	0	0	0	ND		1	0	1
	1097	Stage 1	Enrolment	0	0	0	1	1	1	0	1	0	1	1	1	1	1/8	1	1	0	1	0	1	1	0	1
			Follow-up 1	1	0	0	1	1	1	0	0	0	1	1	0	0		1	0	1	0	ND		NI	0	0
			Follow-up 2	0	0	0	1	0	0	0	0	0	0	1	0	0		ND	ND	ND	0	ND		NI	0	0
	1099	Stage 1	Enrolment	1	1	1	0	1	1	1	1	1	1	1	1	1	1/16	1	1	0	1	0	4	NI	0	1
			Follow-up 1	0	1	0	0	1	1	0	1	0	0	0	1	1	1/4	1	1	0	0	ND		NI	0	0
			Follow-up 2	0	1	0	ND	1	1	0	1	0	0	0	1	1	1/2	ND	ND	ND	0	ND		0	0	0
	1129	Stage 1	Enrolment	0	0	0	0	0	0	0	0	1	0	0	1	1	1/4	0	0	0	1	0	2	0	0	0
			Follow-up 1	0	0	0	0	0	0	0	0	0	0	0	1	1	1/4	0	0	0	0	ND		NI	0	1
			Follow-up 2	0	0	0	0	0	0	0	0	0	0	0	1	1	1/4	ND	ND	ND	0	ND		NI	0	0
	1082	Stage 2	Enrolment	1	1	1	0	1	0	1	1	0	1	1	1	1	1/16	1	1	1	1	0	8	NI	0	1
			Follow-up 1	0	1	1	0	1	1	0	1	0	1	0	1	1	1/2	1	0	0	0	ND		NI	0	0
			Follow-up 2	0	0	1	ND	0	1	0	1	0	1	1	0	0		ND	ND	ND	0	ND		NI	0	0
	1113	Stage 2	Enrolment	1	1	1	0	1	1	0	1	1	1	ND	1	1	1/32	1	1	0	1	0	86	NI	1	1
			Follow-up 1	0	0	0	0	1	0	0	0	0	0	0	ND	ND		ND	ND	ND	0	0	0	NI	0	0
			Follow-up 2	0	0	0	0	1	1	0	1	0	0	0	1	1	1/4	ND	ND	ND	0	ND		0	0	0
	1114	Stage 2	Enrolment	1	1	1	0	1	1	1	1	1	1	1	1	1	1/32	1	1	1	1	1	53	0	1	1
			Follow-up 1	1	0	0	0	1	1	0	0	0	0	0	ND	ND		ND	ND	ND	0	0	2	NI	0	0
			Follow-up 2	1	0	0	0	1	1	0	1	0	1	1	0	1	1/2	ND	ND	ND	0	ND		NI	0	0
	1125	Stage 2	Enrolment	0	0	0	1	1	0	1	0	0	1	1	1	1	1/8	1	1	1	1	1	180	0	1	1
			Follow-up 1	ND	0	0	0	0	0	0	0	1	0	0	ND	ND		ND	ND	ND	0	0	1	NI	0	0
			Follow-up 2	0	0	0	0	0	0	0	0	0	1	0	1	1	1/4	ND	ND	ND	0	ND		0	0	0
	1141	Stage 2	Enrolment	1	0	0	0	1	1	1	0	0	0	0	1	1	1/32	1	1	1	0	0	40	1	0	0
			Follow-up 1	0	0	0	0	0	0	0	0	0	0	0	1	1	1/4	1	0	1	0	ND		0	0	0
			Follow-up 2	1	0	0	0	1	0	0	0	0	0	1	1	1	1/4	1	0	1	0	ND		NI	0	0
	1149	Stage 2	Enrolment	1	0	0	0	1	1	1	0	0	1	1	1	1	1/4	0	0	0	1	0	9	0	0	1
			Follow-up 1	ND	0	0	0	1	0	0	1	1	0	0	1	0		0	0	0	0	ND		NI	0	0
			Follow-up 2	1	0	0	1	1	1	0	0	0	0	0	1	1	1/32	0	0	0	1	ND		NI	0	0
	1159	Stage 2	Enrolment	1	0	0	ND	1	0	0	0	0	1	1	1	1	1/32	1	1	1	1	0	20	1	0	0
			Follow-up 1	0	0	0	0	0	0	0	0	0	1	1	1	1	1/16	1	1	1	0	ND		1	0	0
			Follow-up 2	0	0	0	0	0	0	0	0	0	0	0	1	1	1/8	1	0	0	0	ND		0	0	0
